# Supplementary material for: Serotonin 6 receptor controls alzheimer’s disease and depression
Source: Oncotarget. 2015 Sep 22;6(29):26716–28. doi: 10.18632/oncotarget.5777 (PMC4694947; doi:10.18632/oncotarget.5777)
Supplement: Supplementary file 1 [file oncotarget-06-26716-s001.csv]

S1_Table. The raw RNA sequencing data. Raw data of expression levels of isoforms of 5-HT receptors, APBA1, and APBA2 in the hippocampus of individuals with depression and unaffected controls
id	Disease	HTR1F	HTR2A	HTR3A	HTR4	HTR5A	HTR6	HTR7	APBA1	APBA2
S38	depression	0.825821796	5.844277325	3.04918817	1.461069331	14.16602004	0.381148521	3.303287184	178.4410327	219.0333502
S92	depression	0.436028684	10.50829128	4.360286839	5.363152812	15.82784123	0.610440157	8.807779414	251.108919	321.4403458
S135	depression	0.476090233	6.665263258	2.142406047	0.793483721	13.96531349	0.476090233	1.50761907	195.5143889	266.4518336
S59	depression	0.103673827	7.101657164	2.851030248	3.213888644	8.138395436	1.140412099	5.598386669	190.2933098	281.422604
S163	depression	0.784672028	6.748179443	0.156934406	0.156934406	0.784672028	0	0.784672028	66.38325359	85.52925108
S171	depression	0.253035493	3.5424969	2.656872675	2.087542816	12.01918591	0.316294366	6.89521718	202.2386177	212.043743
S138	depression	0.159750976	9.798059856	5.325032531	5.271782205	13.79183425	0.585753578	7.774547495	224.8228734	321.9514668
S156	depression	1.693991236	18.6339036	2.430509165	3.31433068	17.6027785	0.883821515	3.461634266	244.671256	239.7365858
S101	depression	0.489452602	6.485246981	2.936715614	4.710981297	17.92620156	1.713084108	8.993691568	259.7157871	362.2561073
S172	depression	0.322924091	4.133428359	2.906316815	2.38963827	10.46274053	0.516678545	3.74591945	175.2186115	263.6998123
S46	depression	0.206972982	8.175432783	3.001108237	1.241837891	4.760378583	0.103486491	1.1383514	165.1644395	165.9923314
S168	depression	0.625729287	12.57715868	1.251458575	4.943261371	10.69997082	1.564323219	7.383605592	222.0713241	224.824533
S99	depression	0.468104601	9.362092016	0.156034867	0.156034867	0.468104601	0	0.156034867	50.86736662	73.18035259
S104	depression	1.185746344	13.8641111	3.374816517	2.189070173	17.33013887	1.003323829	2.918760231	202.9450473	190.3578938
S16	depression	0.282019727	3.666256445	1.621613428	1.057573975	9.306650977	0.564039453	1.339593701	147.8488417	229.000018
S123	normal	1.123775105	12.46855236	2.943220514	4.441587321	20.28146499	1.123775105	5.565362426	252.6888594	309.0381539
S124	normal	0.795585076	9.759176928	1.962443187	3.500574333	10.02437195	0.583429055	7.796733741	186.4851417	225.2036154
S126	normal	0.564922919	5.147075485	2.824614595	2.008614823	9.540920411	1.129845838	4.519383353	191.7599464	268.5894634
S136	normal	0.537666322	15.00089038	3.763664252	5.161596688	13.38789141	1.559232333	4.193797309	230.0136524	253.8860371
S141	normal	0.322293873	16.92042833	2.363488401	5.693858422	10.42083522	1.128028555	6.123583586	230.0641096	283.0814517
S149	normal	0.671923881	6.719238806	2.748779511	4.642383175	7.81875061	0.977343826	21.74590013	317.3313236	356.4861606
S158	normal	0.444546641	2.222733204	0.444546641	0.333409981	2.667279845	0	2.778416505	101.2454974	171.5950033
S162	normal	0.575009765	7.992635735	2.932549802	2.702545896	19.55033201	1.092518554	4.197571285	196.8258426	271.4046091
S165	normal	0.771447621	3.636824501	2.644963274	1.873515652	7.934889821	0.220413606	4.077651713	157.5957284	198.9232795
S174	normal	0.419560344	11.80013467	4.248048481	5.716509684	10.90856894	1.153790945	11.69524458	247.8552731	140.5002701
S179	normal	0.395334812	2.635565413	3.360345902	2.96501109	6.91835921	0.593002218	4.875796015	178.9548916	214.2714681
S49	normal	0.851446075	4.804588565	2.675973378	2.25025034	13.19741416	1.094716382	3.162513992	216.0848503	298.2493965
S70	normal	1.16045336	23.82342487	2.935264382	3.617884006	20.75163656	0.955667473	2.935264382	216.7999925	224.991428
S73	normal	0.391240702	5.980393587	2.794576443	1.844420452	5.645044414	0.614806817	3.688840904	123.1290381	166.1096237
S85	normal	0.449077674	12.57417487	3.510970906	8.940728238	16.82000016	1.306407779	8.491650564	247.7275751	327.3367992
